# Supplementary material for: Characterization of Glutamate-Gated Chloride Channel in Tribolium castaneum
Source: Insects. 2023 Jun 25;14(7):580. doi: 10.3390/insects14070580 (PMC10380907; doi:10.3390/insects14070580)
Supplement: Supplementary file 1 [file insects-14-00580-s001.zip]

Archive with 1 entries (1 files):
- insects-2431355-supplementary.pdf
